# Supplementary material for: Valproic Acid Improves Antisense-Mediated Exon-Skipping Efficacy in mdx Mice
Source: Int J Mol Sci. 2025 Mar 13;26(6):2583. doi: 10.3390/ijms26062583 (PMC11942597; doi:10.3390/ijms26062583)
Supplement: Supplementary file 1 [file ijms-26-02583-s001.zip]

Archive with 1 entries (1 files):
- ijms-3451166-supplementary.pdf
